# Supplementary material for: Fatty Acid Modification of the Anticancer Peptide LVTX-9 to Enhance Its Cytotoxicity against Malignant Melanoma Cells
Source: Toxins (Basel). 2021 Dec 4;13(12):867. doi: 10.3390/toxins13120867 (PMC8708390; doi:10.3390/toxins13120867)
Supplement: Supplementary file 1 [file toxins-13-00867-s001.zip]

Archive with 1 entries (1 files):
- toxins-1444629-supplementary.pdf
